# Supplementary material for: Response of Fungal Sub-Communities in a Maize-Wheat Rotation Field Subjected to Long-Term Conservation Tillage Management
Source: Front Microbiol. 2022 Mar 29;13:829152. doi: 10.3389/fmicb.2022.829152 (PMC9002332; doi:10.3389/fmicb.2022.829152)
Supplement: Supplementary file 2 [file Table_3.xlsx]

## Sheet: Sheet1
Table S3 Information on the OTUs identified as potential plant pathogens in the networks using FUNGuild under tillage, no-tillage, straw mulching and no-straw mulching managements.
	OTU ID	Positive link	Negative link	Average relative abundance (%)	Trophic mode	Guild	Phylum	Class	Order	Family	Genus
Tillage	OTU2315	31	30	0.190228	Pathotroph	Plant Pathogen	p__Ascomycota	c__Sordariomycetes	o__Hypocreales	f__Incertae sedis	g__Ilyonectria
	OTU1970	28	20	0.0764335	Pathotroph	Plant Pathogen	p__Chytridiomycota	c__Chytridiomycetes	o__Spizellomycetales	f__Spizellomycetaceae	g__Triparticalcar
	OTU1116	8	11	0.0378515	Pathotroph	Plant Pathogen	p__Ascomycota	c__Dothideomycetes	o__Pleosporales	f__Pleosporaceae	g__Curvularia
	OTU582	21	25	0.0396368	Pathotroph	Plant Pathogen	p__Ascomycota	c__Sordariomycetes	o__Hypocreales	f__Bionectriaceae	g__Clonostachys
	OTU1326	34	22	0.0338612	Pathotroph	Plant Pathogen	p__Ascomycota	c__Dothideomycetes	o__Pleosporales	f__Pleosporaceae	g__Bipolaris
	OTU1874	39	15	0.0371972	Pathotroph	Plant Pathogen	p__Basidiomycota	c__Microbotryomycetes	o__Microbotryales	f__Microbotryaceae	g__Microbotryum
	OTU1876	24	43	0.0639468	Pathotroph	Plant Pathogen	p__Ascomycota	c__Saccharomycetes	o__Saccharomycetales	f__Saccharomycetaceae	g__Zygosaccharomyces
	OTU1693	4	11	0.0164877	Pathotroph	Plant Pathogen	p__Ascomycota	c__Sordariomycetes	o__Diaporthales	f__Togniniaceae	g__Phaeoacremonium
	OTU2424	27	4	0.0155206	Pathotroph-Symbiotroph	Plant Pathogen-Endophyte	p__Ascomycota	c__Sordariomycetes	o__Diaporthales	f__Diaporthaceae	g__Diaporthe
	OTU1044	5	1	0.0104225	Pathotroph	Plant Pathogen	p__Ascomycota	c__Sordariomycetes	o__Hypocreales	f__Nectriaceae	g__Gibberella
	OTU1254	26	2	0.00850925	Pathotroph	Plant Pathogen	p__Ascomycota	c__Dothideomycetes	o__Pleosporales	f__Pleosporaceae	g__Curvularia
	OTU891	5	8	0.0109764	Pathotroph-Saprotroph	Plant Pathogen	p__Ascomycota	c__Leotiomycetes	o__Helotiales	f__Sclerotiniaceae	g__Botrytis
	OTU332	43	0	0.00693559	Pathotroph	Plant Pathogen	p__Ascomycota	c__Sordariomycetes	o__Ophiostomatales	f__Ophiostomataceae	g__unidentified
	OTU2747	46	0	0.00580843	Pathotroph-Saprotroph-Symbiotroph	Plant Pathogen-Endophyte-Wood Saprotroph	p__Ascomycota	c__Dothideomycetes	o__Pleosporales	f__Incertae sedis	g__Periconia
	OTU1607	13	1	0.0158505	Pathotroph	Plant Pathogen	p__Ascomycota	c__Sordariomycetes	o__Hypocreales	f__Incertae sedis	g__Ilyonectria
	OTU2401	26	0	0.00792215	Pathotroph	Plant Pathogen	p__Chytridiomycota	c__Chytridiomycetes	o__Olpidiales	f__Olpidiaceae	g__Olpidium
	OTU178	8	0	0.0229446	Pathotroph	Plant Pathogen	p__Ascomycota	c__Sordariomycetes	o__Magnaporthales	f__Magnaporthaceae	g__unidentified
	OTU1743	9	10	0.0152123	Pathotroph-Saprotroph	Plant Pathogen-Plant Saprotroph	p__Ascomycota	c__Dothideomycetes	o__Pleosporales	f__Phaeosphaeriaceae	g__unidentified
	OTU2645	43	0	0.00497553	Pathotroph	Plant Pathogen	p__Basidiomycota	c__Agaricomycetes	o__Cantharellales	f__Ceratobasidiaceae	g__Thanatephorus
	OTU2093	43	0	0.00497553	Pathotroph	Plant Pathogen	p__Ascomycota	c__Leotiomycetes	o__Erysiphales	f__Erysiphaceae	g__Podosphaera
	OTU2913	26	2	0.00392522	Pathotroph	Plant Pathogen	p__Ascomycota	c__Dothideomycetes	o__Capnodiales	f__Teratosphaeriaceae	g__Devriesia
	OTU2059	29	17	0.003455	Pathotroph-Symbiotroph	Plant Pathogen-Endophyte	p__Ascomycota	c__Eurotiomycetes	o__Eurotiales	f__Incertae sedis	g__Thermomyces
	OTU903	13	1	0.00982308	Pathotroph	Plant Pathogen	p__Ascomycota	c__Dothideomycetes	o__Capnodiales	f__Teratosphaeriaceae	g__Hortaea
	OTU2728	41	0	0.00366355	Pathotroph	Plant Pathogen	p__Ascomycota	c__Sordariomycetes	o__Magnaporthales	f__Magnaporthaceae	g__Mycoleptodiscus
	OTU505	41	0	0.00366355	Pathotroph	Plant Pathogen	p__Ascomycota	c__Leotiomycetes	o__Erysiphales	f__Erysiphaceae	g__Blumeria
	OTU17	11	24	0.00321747	Pathotroph	Plant Pathogen	p__Ascomycota	c__Sordariomycetes	o__Magnaporthales	f__Magnaporthaceae	g__Magnaporthiopsis
	OTU1610	28	17	0.00285661	Pathotroph-Symbiotroph	Plant Pathogen-Endophyte	p__Ascomycota	c__Eurotiomycetes	o__Eurotiales	f__Incertae sedis	g__Thermomyces
	OTU1142	41	0	0.0033305	Pathotroph	Plant Pathogen	p__Ascomycota	c__Dothideomycetes	o__Capnodiales	f__Teratosphaeriaceae	g__Devriesia
	OTU402	31	14	0.00255915	Pathotroph-Saprotroph-Symbiotroph	Plant Pathogen-Endophyte-Undefined Saprotroph	p__Ascomycota	c__Dothideomycetes	o__Dothideales	f__Dothioraceae	g__Kabatiella
	OTU769	46	0	0.00255004	Pathotroph-Saprotroph	Plant Pathogen-Plant Saprotroph	p__Ascomycota	c__Dothideomycetes	o__Pleosporales	f__Phaeosphaeriaceae	g__unidentified
	OTU913	41	0	0.00216483	Pathotroph-Saprotroph-Symbiotroph	Plant Pathogen-Endomycorrhizal-Undefined Saprotroph	p__Basidiomycota	c__Agaricomycetes	o__Cantharellales	f__Ceratobasidiaceae	g__Ceratobasidium
	OTU1264	26	0	0.00258521	Pathotroph	Plant Pathogen	p__Ascomycota	c__Saccharomycetes	o__Saccharomycetales	f__Saccharomycetaceae	g__Zygosaccharomyces
	OTU1966	19	0	0.00489731	Pathotroph	Plant Pathogen	p__Ascomycota	c__Sordariomycetes	o__Diaporthales	f__Togniniaceae	g__Togninia
	OTU2565	27	4	0.00104631	Pathotroph-Symbiotroph	Plant Pathogen-Endophyte	p__Ascomycota	c__Dothideomycetes	o__Pleosporales	f__Pleosporaceae	g__Setosphaeria
	OTU2358	41	0	0.000166525	Pathotroph-Saprotroph	Plant Pathogen-Undefined Saprotroph	p__Ascomycota	c__Sordariomycetes	o__Xylariales	f__Hyponectriaceae	g__unidentified
Total		944	282	0.6756
No-tillage	OTU1874	19	11	0.22015	Pathotroph	Plant Pathogen	p__Basidiomycota	c__Microbotryomycetes	o__Microbotryales	f__Microbotryaceae	g__Microbotryum
	OTU2315	3	12	0.141726	Pathotroph	Plant Pathogen	p__Ascomycota	c__Sordariomycetes	o__Hypocreales	f__Incertae sedis	g__Ilyonectria
	OTU1970	5	12	0.0566386	Pathotroph	Plant Pathogen	p__Chytridiomycota	c__Chytridiomycetes	o__Spizellomycetales	f__Spizellomycetaceae	g__Triparticalcar
	OTU1693	5	5	0.0543292	Pathotroph	Plant Pathogen	p__Ascomycota	c__Sordariomycetes	o__Diaporthales	f__Togniniaceae	g__Phaeoacremonium
	OTU582	8	8	0.0507707	Pathotroph	Plant Pathogen	p__Ascomycota	c__Sordariomycetes	o__Hypocreales	f__Bionectriaceae	g__Clonostachys
	OTU402	1	10	0.0296252	Pathotroph-Saprotroph-Symbiotroph	Plant Pathogen-Endophyte-Undefined Saprotroph	p__Ascomycota	c__Dothideomycetes	o__Dothideales	f__Dothioraceae	g__Kabatiella
	OTU368	5	1	0.0176627	Pathotroph	Plant Pathogen	p__Ascomycota	c__Sordariomycetes	o__Incertae sedis	f__Plectosphaerellaceae	g__Gibellulopsis
	OTU891	14	6	0.0241214	Pathotroph-Saprotroph	Plant Pathogen	p__Ascomycota	c__Leotiomycetes	o__Helotiales	f__Sclerotiniaceae	g__Botrytis
	OTU1326	4	5	0.0109946	Pathotroph	Plant Pathogen	p__Ascomycota	c__Dothideomycetes	o__Pleosporales	f__Pleosporaceae	g__Bipolaris
	OTU2747	9	1	0.0129866	Pathotroph-Saprotroph-Symbiotroph	Plant Pathogen-Endophyte-Wood Saprotroph	p__Ascomycota	c__Dothideomycetes	o__Pleosporales	f__Incertae sedis	g__Periconia
	OTU1743	7	9	0.0108195	Pathotroph-Saprotroph	Plant Pathogen-Plant Saprotroph	p__Ascomycota	c__Dothideomycetes	o__Pleosporales	f__Phaeosphaeriaceae	g__unidentified
	OTU385	29	0	0.00735272	Pathotroph	Plant Pathogen	p__Ascomycota	c__Sordariomycetes	o__Incertae sedis	f__Plectosphaerellaceae	g__Musicillium
	OTU530	6	4	0.0101009	Pathotroph	Plant Pathogen	p__Ascomycota	c__Dothideomycetes	o__Capnodiales	f__Mycosphaerellaceae	g__Pseudocercospora
	OTU2830	15	5	0.00942417	Pathotroph	Plant Pathogen	p__Ascomycota	c__Dothideomycetes	o__Pleosporales	f__Pleosporaceae	g__Edenia
	OTU1044	7	5	0.00666651	Pathotroph	Plant Pathogen	p__Ascomycota	c__Sordariomycetes	o__Hypocreales	f__Nectriaceae	g__Gibberella
	OTU2645	69	0	0.00709723	Pathotroph	Plant Pathogen	p__Basidiomycota	c__Agaricomycetes	o__Cantharellales	f__Ceratobasidiaceae	g__Thanatephorus
	OTU1568	29	0	0.00541049	Pathotroph-Saprotroph	Plant Pathogen-Undefined Saprotroph	p__Ascomycota	c__Sordariomycetes	o__Xylariales	f__Hyponectriaceae	g__unidentified
	OTU494	22	0	0.0069729	Pathotroph	Plant Pathogen	p__Ascomycota	c__Leotiomycetes	o__Erysiphales	f__Erysiphaceae	g__Sawadaea
	OTU1717	29	0	0.00471684	Pathotroph-Saprotroph	Plant Pathogen-Undefined Saprotroph	p__Ascomycota	c__Dothideomycetes	o__Capnodiales	f__Mycosphaerellaceae	g__unidentified
	OTU2913	16	1	0.00512263	Pathotroph	Plant Pathogen	p__Ascomycota	c__Dothideomycetes	o__Capnodiales	f__Teratosphaeriaceae	g__Devriesia
	OTU2019	6	3	0.00449598	Pathotroph	Plant Pathogen	p__Ascomycota	c__Dothideomycetes	o__Pleosporales	f__Pleosporaceae	g__Curvularia
	OTU1921	29	0	0.00402318	Pathotroph-Symbiotroph	Plant Pathogen-Endophyte	p__Ascomycota	c__Sordariomycetes	o__Diaporthales	f__Diaporthaceae	g__Diaporthe
	OTU1418	31	0	0.00566475	Pathotroph	Plant Pathogen	p__Ascomycota	c__Sordariomycetes	o__Magnaporthales	f__Magnaporthaceae	g__unidentified
	OTU632	9	1	0.00479395	Pathotroph	Plant Pathogen	p__Ascomycota	c__Sordariomycetes	o__Magnaporthales	f__Magnaporthaceae	g__Mycoleptodiscus
	OTU2113	10	3	0.00364836	Pathotroph-Symbiotroph	Plant Pathogen-Endophyte	p__Ascomycota	c__Sordariomycetes	o__Glomerellales	f__Glomerellaceae	g__unidentified
	OTU2565	17	6	0.00406668	Pathotroph-Symbiotroph	Plant Pathogen-Endophyte	p__Ascomycota	c__Dothideomycetes	o__Pleosporales	f__Pleosporaceae	g__Setosphaeria
	OTU1116	5	3	0.00324448	Pathotroph	Plant Pathogen	p__Ascomycota	c__Dothideomycetes	o__Pleosporales	f__Pleosporaceae	g__Curvularia
	OTU284	16	0	0.00378207	Pathotroph	Plant Pathogen	p__Chytridiomycota	c__Chytridiomycetes	o__Olpidiales	f__Olpidiaceae	g__Olpidium
	OTU1722	69	0	0.00287269	Pathotroph-Symbiotroph	Plant Pathogen-Endophyte	p__Ascomycota	c__Sordariomycetes	o__Diaporthales	f__Diaporthaceae	g__Diaporthe
	OTU2358	69	0	0.00236574	Pathotroph-Saprotroph	Plant Pathogen-Undefined Saprotroph	p__Ascomycota	c__Sordariomycetes	o__Xylariales	f__Hyponectriaceae	g__unidentified
	OTU1644	29	0	0.00166477	Pathotroph-Saprotroph-Symbiotroph	Plant Pathogen-Endomycorrhizal-Undefined Saprotroph	p__Basidiomycota	c__Agaricomycetes	o__Cantharellales	f__Ceratobasidiaceae	g__Rhizoctonia
	OTU17	22	0	0.00225594	Pathotroph	Plant Pathogen	p__Ascomycota	c__Sordariomycetes	o__Magnaporthales	f__Magnaporthaceae	g__Magnaporthiopsis
	OTU2059	21	9	0.00169601	Pathotroph-Symbiotroph	Plant Pathogen-Endophyte	p__Ascomycota	c__Eurotiomycetes	o__Eurotiales	f__Incertae sedis	g__Thermomyces
	OTU1610	21	8	0.0015017	Pathotroph-Symbiotroph	Plant Pathogen-Endophyte	p__Ascomycota	c__Eurotiomycetes	o__Eurotiales	f__Incertae sedis	g__Thermomyces
	OTU913	69	0	0.000506945	Pathotroph-Saprotroph-Symbiotroph	Plant Pathogen-Endomycorrhizal-Undefined Saprotroph	p__Basidiomycota	c__Agaricomycetes	o__Cantharellales	f__Ceratobasidiaceae	g__Ceratobasidium
	OTU1876	0	0	0.000126056	Pathotroph	Plant Pathogen	p__Ascomycota	c__Saccharomycetes	o__Saccharomycetales	f__Saccharomycetaceae	g__Zygosaccharomyces
	OTU1254	29	0	0.000138731	Pathotroph	Plant Pathogen	p__Ascomycota	c__Dothideomycetes	o__Pleosporales	f__Pleosporaceae	g__Curvularia
	OTU332	16	0	0.000180098	Pathotroph	Plant Pathogen	p__Ascomycota	c__Sordariomycetes	o__Ophiostomatales	f__Ophiostomataceae	g__unidentified
	OTU2728	12	0	0.000126056	Pathotroph	Plant Pathogen	p__Ascomycota	c__Sordariomycetes	o__Magnaporthales	f__Magnaporthaceae	g__Mycoleptodiscus
Total		782	128	0.739843			0.739843
Straw mulching	OTU2315	11	10	0.236399	Pathotroph	Plant Pathogen	p__Ascomycota	c__Sordariomycetes	o__Hypocreales	f__Incertae sedis	g__Ilyonectria
	OTU1693	3	10	0.054451	Pathotroph	Plant Pathogen	p__Ascomycota	c__Sordariomycetes	o__Diaporthales	f__Togniniaceae	g__Phaeoacremonium
	OTU1116	4	4	0.00501138	Pathotroph	Plant Pathogen	p__Ascomycota	c__Dothideomycetes	o__Pleosporales	f__Pleosporaceae	g__Curvularia
	OTU582	6	5	0.0248881	Pathotroph	Plant Pathogen	p__Ascomycota	c__Sordariomycetes	o__Hypocreales	f__Bionectriaceae	g__Clonostachys
	OTU1970	12	6	0.0184517	Pathotroph	Plant Pathogen	p__Chytridiomycota	c__Chytridiomycetes	o__Spizellomycetales	f__Spizellomycetaceae	g__Triparticalcar
	OTU1874	18	14	0.0219861	Pathotroph	Plant Pathogen	p__Basidiomycota	c__Microbotryomycetes	o__Microbotryales	f__Microbotryaceae	g__Microbotryum
	OTU368	32	0	0.0173413	Pathotroph	Plant Pathogen	p__Ascomycota	c__Sordariomycetes	o__Incertae sedis	f__Plectosphaerellaceae	g__Gibellulopsis
	OTU402	16	8	0.0128844	Pathotroph-Saprotroph-Symbiotroph	Plant Pathogen-Endophyte-Undefined Saprotroph	p__Ascomycota	c__Dothideomycetes	o__Dothideales	f__Dothioraceae	g__Kabatiella
	OTU2424	13	7	0.0153789	Pathotroph-Symbiotroph	Plant Pathogen-Endophyte	p__Ascomycota	c__Sordariomycetes	o__Diaporthales	f__Diaporthaceae	g__Diaporthe
	OTU2645	29	0	0.0120728	Pathotroph	Plant Pathogen	p__Basidiomycota	c__Agaricomycetes	o__Cantharellales	f__Ceratobasidiaceae	g__Thanatephorus
	OTU2747	10	2	0.00712815	Pathotroph-Saprotroph-Symbiotroph	Plant Pathogen-Endophyte-Wood Saprotroph	p__Ascomycota	c__Dothideomycetes	o__Pleosporales	f__Incertae sedis	g__Periconia
	OTU891	6	6	0.00321065	Pathotroph-Saprotroph	Plant Pathogen	p__Ascomycota	c__Leotiomycetes	o__Helotiales	f__Sclerotiniaceae	g__Botrytis
	OTU1254	11	5	0.00609794	Pathotroph	Plant Pathogen	p__Ascomycota	c__Dothideomycetes	o__Pleosporales	f__Pleosporaceae	g__Curvularia
	OTU2913	14	2	0.00918951	Pathotroph	Plant Pathogen	p__Ascomycota	c__Dothideomycetes	o__Capnodiales	f__Teratosphaeriaceae	g__Devriesia
	OTU1743	8	3	0.349579	Pathotroph-Saprotroph	Plant Pathogen-Endophyte-Plant Saprotroph	p__Ascomycota	c__Dothideomycetes	o__Pleosporales	f__Phaeosphaeriaceae	g__unidentified
	OTU1044	13	6	0.0530502	Pathotroph	Plant Pathogen	p__Ascomycota	c__Sordariomycetes	o__Hypocreales	f__Nectriaceae	g__Gibberella
	OTU385	32	0	0.0301409	Pathotroph	Plant Pathogen	p__Ascomycota	c__Sordariomycetes	o__Incertae sedis	f__Plectosphaerellaceae	g__Musicillium
	OTU332	8	4	0.00779028	Pathotroph	Plant Pathogen	p__Ascomycota	c__Sordariomycetes	o__Ophiostomatales	f__Ophiostomataceae	g__unidentified
	OTU1568	32	0	0.0622126	Pathotroph-Saprotroph	Plant Pathogen-Undefined Saprotroph	p__Ascomycota	c__Sordariomycetes	o__Xylariales	f__Hyponectriaceae	g__unidentified
	OTU2059	4	9	0.00305298	Pathotroph-Symbiotroph	Plant Pathogen-Endophyte	p__Ascomycota	c__Eurotiomycetes	o__Eurotiales	f__Incertae sedis	g__Thermomyces
	OTU1717	32	0	0.00471684	Pathotroph-Saprotroph	Plant Pathogen-Undefined Saprotroph	p__Ascomycota	c__Dothideomycetes	o__Capnodiales	f__Mycosphaerellaceae	g__unidentified
	OTU2093	20	0	0.230809	Pathotroph	Plant Pathogen	p__Ascomycota	c__Leotiomycetes	o__Erysiphales	f__Erysiphaceae	g__Podosphaera
	OTU2565	19	6	0.00510624	Pathotroph-Symbiotroph	Plant Pathogen-Endophyte	p__Ascomycota	c__Dothideomycetes	o__Pleosporales	f__Pleosporaceae	g__Setosphaeria
	OTU2019	32	0	0.00430065	Pathotroph	Plant Pathogen	p__Ascomycota	c__Dothideomycetes	o__Pleosporales	f__Pleosporaceae	g__Curvularia
	OTU1610	23	7	0.00255712	Pathotroph-Symbiotroph	Plant Pathogen-Endophyte	p__Ascomycota	c__Eurotiomycetes	o__Eurotiales	f__Incertae sedis	g__Thermomyces
	OTU1921	32	0	0.00402318	Pathotroph-Symbiotroph	Plant Pathogen-Endophyte	p__Ascomycota	c__Sordariomycetes	o__Diaporthales	f__Diaporthaceae	g__Diaporthe
	OTU1326	5	6	0.0040516	Pathotroph	Plant Pathogen	p__Ascomycota	c__Dothideomycetes	o__Pleosporales	f__Pleosporaceae	g__Bipolaris
	OTU2113	13	4	0.00364836	Pathotroph-Symbiotroph	Plant Pathogen-Endophyte	p__Ascomycota	c__Sordariomycetes	o__Glomerellales	f__Glomerellaceae	g__unidentified
	OTU632	45	0	0.00453519	Pathotroph	Plant Pathogen	p__Ascomycota	c__Sordariomycetes	o__Magnaporthales	f__Magnaporthaceae	g__Mycoleptodiscus
	OTU2252	20	0	0.00586706	Pathotroph-Saprotroph-Symbiotroph	Plant Pathogen-Endophyte-Undefined Saprotroph	p__Ascomycota	c__Sordariomycetes	o__Xylariales	f__Xylariaceae	g__unidentified
	OTU284	16	0	0.0257874	Pathotroph	Plant Pathogen	p__Chytridiomycota	c__Chytridiomycetes	o__Olpidiales	f__Olpidiaceae	g__Olpidium
	OTU17	13	9	0.138033	Pathotroph	Plant Pathogen	p__Ascomycota	c__Sordariomycetes	o__Magnaporthales	f__Magnaporthaceae	g__Magnaporthiopsis
	OTU769	24	0	0.00542384	Pathotroph-Saprotroph	Plant Pathogen-Plant Saprotroph	p__Ascomycota	c__Dothideomycetes	o__Pleosporales	f__Phaeosphaeriaceae	g__unidentified
	OTU1722	45	0	0.0130321	Pathotroph-Symbiotroph	Plant Pathogen-Endophyte	p__Ascomycota	c__Sordariomycetes	o__Diaporthales	f__Diaporthaceae	g__Diaporthe
	OTU2358	45	0	0.00264233	Pathotroph-Saprotroph	Plant Pathogen-Undefined Saprotroph	p__Ascomycota	c__Sordariomycetes	o__Xylariales	f__Hyponectriaceae	g__unidentified
	OTU1644	32	0	0.00208977	Pathotroph-Saprotroph-Symbiotroph	Plant Pathogen-Endomycorrhizal-Undefined Saprotroph	p__Basidiomycota	c__Agaricomycetes	o__Cantharellales	f__Ceratobasidiaceae	g__Rhizoctonia
	OTU913	45	0	0.000641864	Pathotroph-Saprotroph-Symbiotroph	Plant Pathogen-Endomycorrhizal-Undefined Saprotroph	p__Basidiomycota	c__Agaricomycetes	o__Cantharellales	f__Ceratobasidiaceae	g__Ceratobasidium
	OTU530	32	0	0.000138731	Pathotroph	Plant Pathogen	p__Ascomycota	c__Dothideomycetes	o__Capnodiales	f__Mycosphaerellaceae	g__Pseudocercospora
Total		775	133	1.40772
No-straw mulching	OTU1874	21	17	0.234518	Pathotroph	Plant Pathogen	p__Basidiomycota	c__Microbotryomycetes	o__Microbotryales	f__Microbotryaceae	g__Microbotryum
	OTU2315	2	9	0.235318	Pathotroph	Plant Pathogen	p__Ascomycota	c__Sordariomycetes	o__Hypocreales	f__Incertae sedis	g__Ilyonectria
	OTU1970	3	6	0.113312	Pathotroph	Plant Pathogen	p__Chytridiomycota	c__Chytridiomycetes	o__Spizellomycetales	f__Spizellomycetaceae	g__Triparticalcar
	OTU582	7	7	0.0597179	Pathotroph	Plant Pathogen	p__Ascomycota	c__Sordariomycetes	o__Hypocreales	f__Bionectriaceae	g__Clonostachys
	OTU1326	10	10	0.0406625	Pathotroph	Plant Pathogen	p__Ascomycota	c__Dothideomycetes	o__Pleosporales	f__Pleosporaceae	g__Bipolaris
	OTU402	2	0	0.0168916	Pathotroph-Saprotroph-Symbiotroph	Plant Pathogen-Endophyte-Undefined Saprotroph	p__Ascomycota	c__Dothideomycetes	o__Dothideales	f__Dothioraceae	g__Kabatiella
	OTU1876	16	27	0.0640728	Pathotroph	Plant Pathogen	p__Ascomycota	c__Saccharomycetes	o__Saccharomycetales	f__Saccharomycetaceae	g__Zygosaccharomyces
	OTU891	6	6	0.0260383	Pathotroph-Saprotroph	Plant Pathogen	p__Ascomycota	c__Leotiomycetes	o__Helotiales	f__Sclerotiniaceae	g__Botrytis
	OTU1693	7	3	0.0096468	Pathotroph	Plant Pathogen	p__Ascomycota	c__Sordariomycetes	o__Diaporthales	f__Togniniaceae	g__Phaeoacremonium
	OTU1044	6	3	0.0090683	Pathotroph	Plant Pathogen	p__Ascomycota	c__Sordariomycetes	o__Hypocreales	f__Nectriaceae	g__Gibberella
	OTU530	45	0	0.00996214	Pathotroph	Plant Pathogen	p__Ascomycota	c__Dothideomycetes	o__Capnodiales	f__Mycosphaerellaceae	g__Pseudocercospora
	OTU2830	12	2	0.00942417	Pathotroph	Plant Pathogen	p__Ascomycota	c__Dothideomycetes	o__Pleosporales	f__Pleosporaceae	g__Edenia
	OTU2747	28	0	0.0084085	Pathotroph-Saprotroph-Symbiotroph	Plant Pathogen-Endophyte-Wood Saprotroph	p__Ascomycota	c__Dothideomycetes	o__Pleosporales	f__Incertae sedis	g__Periconia
	OTU1607	14	5	0.0158505	Pathotroph	Plant Pathogen	p__Ascomycota	c__Sordariomycetes	o__Hypocreales	f__Incertae sedis	g__Ilyonectria
	OTU2401	24	1	0.00792215	Pathotroph	Plant Pathogen	p__Chytridiomycota	c__Chytridiomycetes	o__Olpidiales	f__Olpidiaceae	g__Olpidium
	OTU1743	10	21	0.0166813	Pathotroph-Saprotroph	Plant Pathogen-Plant Saprotroph	p__Ascomycota	c__Dothideomycetes	o__Pleosporales	f__Phaeosphaeriaceae	g__unidentified
	OTU178	8	0	0.0229446	Pathotroph	Plant Pathogen	p__Ascomycota	c__Sordariomycetes	o__Magnaporthales	f__Magnaporthaceae	g__unidentified
	OTU494	28	0	0.0069729	Pathotroph	Plant Pathogen	p__Ascomycota	c__Leotiomycetes	o__Erysiphales	f__Erysiphaceae	g__Sawadaea
	OTU1418	45	0	0.00566475	Pathotroph	Plant Pathogen	p__Ascomycota	c__Sordariomycetes	o__Magnaporthales	f__Magnaporthaceae	g__unidentified
	OTU2101	17	0	0.0094179	Pathotroph-Saprotroph-Symbiotroph	Endophyte-Plant Pathogen-Undefined Saprotroph	p__Ascomycota	c__Sordariomycetes	o__Xylariales	f__Xylariaceae	g__Xylaria
	OTU903	14	5	0.00982308	Pathotroph	Plant Pathogen	p__Ascomycota	c__Dothideomycetes	o__Capnodiales	f__Teratosphaeriaceae	g__Hortaea
	OTU2728	10	0	0.00378961	Pathotroph	Plant Pathogen	p__Ascomycota	c__Sordariomycetes	o__Magnaporthales	f__Magnaporthaceae	g__Mycoleptodiscus
	OTU505	40	0	0.00366355	Pathotroph	Plant Pathogen	p__Ascomycota	c__Leotiomycetes	o__Erysiphales	f__Erysiphaceae	g__Blumeria
	OTU869	23	1	0.0056426	Pathotroph-Saprotroph-Symbiotroph	Endophyte-Plant Pathogen-Undefined Saprotroph	p__Ascomycota	c__Sordariomycetes	o__Xylariales	f__Xylariaceae	g__unidentified
	OTU1142	40	0	0.0033305	Pathotroph	Plant Pathogen	p__Ascomycota	c__Dothideomycetes	o__Capnodiales	f__Teratosphaeriaceae	g__Devriesia
	OTU913	40	0	0.00216483	Pathotroph-Saprotroph-Symbiotroph	Plant Pathogen-Endomycorrhizal-Undefined Saprotroph	p__Basidiomycota	c__Agaricomycetes	o__Cantharellales	f__Ceratobasidiaceae	g__Ceratobasidium
	OTU1264	24	1	0.00258521	Pathotroph	Plant Pathogen	p__Ascomycota	c__Saccharomycetes	o__Saccharomycetales	f__Saccharomycetaceae	g__Zygosaccharomyces
	OTU1966	17	0	0.00489731	Pathotroph	Plant Pathogen	p__Ascomycota	c__Sordariomycetes	o__Diaporthales	f__Togniniaceae	g__Togninia
	OTU17	4	0	0.00263265	Pathotroph	Plant Pathogen	p__Ascomycota	c__Sordariomycetes	o__Magnaporthales	f__Magnaporthaceae	g__Magnaporthiopsis
	OTU1116	5	6	0.00160584	Pathotroph	Plant Pathogen	p__Ascomycota	c__Dothideomycetes	o__Pleosporales	f__Pleosporaceae	g__Curvularia
	OTU368	15	0	0.000321393	Pathotroph	Plant Pathogen	p__Ascomycota	c__Sordariomycetes	o__Incertae sedis	f__Plectosphaerellaceae	g__Gibellulopsis
	OTU632	12	2	0.000400421	Pathotroph	Plant Pathogen	p__Ascomycota	c__Sordariomycetes	o__Magnaporthales	f__Magnaporthaceae	g__Mycoleptodiscus
	OTU2019	45	0	0.000195336	Pathotroph	Plant Pathogen	p__Ascomycota	c__Dothideomycetes	o__Pleosporales	f__Pleosporaceae	g__Curvularia
	OTU2358	40	0	0.000166525	Pathotroph-Saprotroph	Plant Pathogen-Undefined Saprotroph	p__Ascomycota	c__Sordariomycetes	o__Xylariales	f__Hyponectriaceae	g__unidentified
Total		640	132	0.963714
